# Supplementary material for: The iron transporter Transferrin 1 mediates homeostasis of the endosymbiotic relationship between Drosophila melanogaster and Spiroplasma poulsonii
Source: Microlife. 2021 Jun 25;2:uqab008. doi: 10.1093/femsml/uqab008 (PMC10117857; doi:10.1093/femsml/uqab008)
Supplement: uqab008_Supplemental_Files [file uqab008_supplemental_files.zip]

Archive with 3 entries (3 files):
- figS1.tif
- figS2-food.tif
- TableS1_Statistical_analyses.xlsx.pdf
